# Supplementary material for: Continuous tracking using deep learning-based decoding for noninvasive brain–computer interface
Source: PNAS Nexus. 2024 Apr 30;3(4):pgae145. doi: 10.1093/pnasnexus/pgae145 (PMC11060102; doi:10.1093/pnasnexus/pgae145)
Supplement: pgae145_Supplementary_Data [file pgae145_supplementary_data.zip]

Archive with 7 entries (7 files):
- PNASNEXUS-PNASNEXUS-2023-01189RR-s02.mp4
- PNASNEXUS-PNASNEXUS-2023-01189RR-s03.mp4
- PNASNEXUS-PNASNEXUS-2023-01189RR-s04.mp4
- PNASNEXUS-PNASNEXUS-2023-01189RR-s05.mp4
- PNASNEXUS-PNASNEXUS-2023-01189RR-s06.mp4
- PNASNEXUS-PNASNEXUS-2023-01189RR-s07.mp4
- Supplementary Materials ProofCorrection.pdf
